# Supplementary material for: Swellable catheters based on a dynamic expanding inner diameter
Source: J Mater Sci Mater Med. 2021 Apr 23;32(5):51. doi: 10.1007/s10856-021-06524-8 (PMC8064985; doi:10.1007/s10856-021-06524-8)
Supplement: Supplementary file 1 — Supplementary Information [file 10856_2021_6524_MOESM1_ESM.xlsx]

## Sheet: Triplicates
***Diffusion Coefficient Measurements: Wt/We = Weight of water absorbed at t/Weight of water absorbed at equilibrium
Diffusion Parameter Measurements: Triplicates
10% w/w															Swelling Ratio Measurements - Triplicates
Diffusion Coefficient Measurements
Time	log Time	M1	Water abs	Wt/We	log wt/we	M2	Water abs	Wt/we	log wt/we	M3	water abs	wt/we	log wt/we
0		0.157	0	0		0.156	0	0		0.123	0	0			10% PAM
300	2.47712	0.188	0.031	0.026318	-1.57975	0.1907	0.0347	0.0359511	-1.44429	0.1479	0.0249	0.0263967	-1.57845
600	2.77815	0.2165	0.0595	0.0505136	-1.29659	0.225	0.069	0.0714878	-1.14577	0.1757	0.0527	0.0558677	-1.25284		Time h	Time s	Mass 1	Mass 2	Mass 3	SR1	SR2	SR3	Mean SR	Sdev SR	Std error SR
900	2.95424	0.2438	0.0868	0.0736905	-1.13259	0.2527	0.0967	0.100186	-0.999191	0.1971	0.0741	0.078554	-1.10483		0	0	0.1229	0.1568	0.1284	1	1	1	1	0	0
1200	3.07918	0.2681	0.1111	0.0943204	-1.02539	0.2707	0.1147	0.118835	-0.925054	0.2147	0.0917	0.0972119	-1.01228		0.25	900	0.164	0.2478	0.2053	1.33442	1.58036	1.59891	1.50456	0.14764	0.0852401
1500	3.17609	0.2902	0.1332	0.113083	-0.946604	0.29	0.134	0.138831	-0.857513	0.2318	0.1088	0.11534	-0.938021		0.5	1800	0.2041	0.3103	0.2438	1.6607	1.97895	1.89875	1.84614	0.165523	0.0955649
1800	3.25527	0.3042	0.1472	0.124968	-0.903201	0.301	0.145	0.150228	-0.823249	0.2483	0.1253	0.132832	-0.876699		1	3600	0.2865	0.3959	0.3145	2.33116	2.52487	2.44938	2.43514	0.0976363	0.0563704
2100	3.32222	0.3223	0.1653	0.140334	-0.852836	0.3175	0.1615	0.167323	-0.776445	0.2649	0.1419	0.150429	-0.822667		2.5	9000	0.3396	0.598	0.4986	2.76322	3.81378	3.88318	3.48673	0.627532	0.362306
2400	3.38021	0.3396	0.1826	0.155022	-0.809608	0.334	0.178	0.184418	-0.734197	0.2808	0.1578	0.167285	-0.776543		4	14400	0.6063	0.7643	0.6273	4.93328	4.87436	4.88551	4.89772	0.0312971	0.0180694
2700	3.43136	0.3519	0.1949	0.165464	-0.781297	0.3504	0.1944	0.201409	-0.695921	0.2932	0.1702	0.18043	-0.74369		6	21600	0.6755	0.8991	0.7252	5.49634	5.73406	5.64798	5.62612	0.120356	0.0694875
3000	3.47712	0.3679	0.2109	0.179047	-0.747032	0.3644	0.2084	0.215914	-0.66572	0.305	0.182	0.19294	-0.714578		24	86400	1.1073	1.3797	1.1115	9.00976	8.79911	8.65654	8.8218	0.177701	0.102596
3300	3.51851	0.3804	0.2234	0.18966	-0.722025	0.3752	0.2192	0.227103	-0.643777	0.3166	0.1936	0.205237	-0.687744		30	108000	1.1241	1.428	1.1373	9.14646	9.10714	8.85748	9.03703	0.156733	0.0904897
3600	3.5563	0.4008	0.2438	0.206979	-0.684075	0.3952	0.2392	0.247824	-0.605856	0.3352	0.2122	0.224955	-0.647904		48	172800	1.1501	1.4272	1.1611	9.35801	9.10204	9.04283	9.16763	0.167514	0.0967144
				n	0.808072			0.734908					-3.21181		20% PAM
				K	0.000286437			0.000113516					0.000614033
					Avg n	0.79056									Time	Time s	Mass 1	Mass 2	Mass 3	SR1	SR2	SR3	Mean SR	Sdev SR	Std Error SR
					Avg K	0.000387444									0	0	0.3706	0.3521	0.2605	1	1	1	1	0	0
20% w/w															0.25	900	0.4649	0.5842	0.4178	1.25445	1.65919	1.60384	1.50583	0.219448	0.126699
Diffusion Coefficient Measurements Triplicates															0.5	1800	0.5528	0.6825	0.4919	1.49164	1.93837	1.88829	1.77277	0.24475	0.141307
Time	log Time	M1	water abs	wt/we	log wt/we	M2	water abs	wt/we	log wt/we	M3	water abs	wt/we	log wt/we		1	3600	0.766	0.8152	0.6091	2.06692	2.31525	2.3382	2.24012	0.150437	0.0868546
0		0.2808	0	0		0.2078	0	0		0.2561	0	0			2.5	9000	0.9052	1.2296	0.9128	2.44253	3.49219	3.50403	3.14625	0.609471	0.351878
300	2.47712	0.3565	0.0757	0.0513847	-1.28917	0.268	0.0602	0.0522026	-1.28231	0.327	0.0709	0.0547533	-1.26159		4	14400	1.594	1.5449	1.2103	4.30113	4.38767	4.64607	4.44496	0.179459	0.103611
600	2.77815	0.3958	0.115	0.0780614	-1.10756	0.3021	0.0943	0.0817725	-1.08739	0.3696	0.1135	0.0876516	-1.05724		6	21600	1.805	1.822	1.4734	4.87048	5.17467	5.65605	5.23373	0.3961	0.228688
900	2.95424	0.4253	0.1445	0.0980858	-1.00839	0.3282	0.1204	0.104405	-0.981278	0.3986	0.1425	0.110047	-0.958421		24	86400	3.1905	2.7796	2.28	8.60901	7.89435	8.7524	8.41859	0.45963	0.265367
1200	3.07918	0.4552	0.1744	0.118382	-0.926715	0.3531	0.1453	0.125997	-0.899639	0.4294	0.1733	0.133833	-0.873438		30	108000	3.22	2.88	2.2622	8.68861	8.17949	8.68407	8.51739	0.292637	0.168954
1500	3.17609	0.4854	0.2046	0.138881	-0.857356	0.3772	0.1694	0.146896	-0.832991	0.4578	0.2017	0.155765	-0.80753		48	172800	3.357	2.911	2.7818	9.05828	8.26754	10.6787	9.33484	1.22914	0.709643
1800	3.25527	0.5087	0.2279	0.154697	-0.810517	0.3965	0.1887	0.163632	-0.786133	0.4791	0.223	0.172214	-0.763931
2100	3.32222	0.5305	0.2497	0.169495	-0.770843	0.4156	0.2078	0.180194	-0.744259	0.4996	0.2435	0.188045	-0.725737
2400	3.38021	0.5576	0.2768	0.18789	-0.726096	0.4292	0.2214	0.191988	-0.716727	0.5181	0.262	0.202332	-0.693935		30% PAM
2700	3.43136	0.574	0.2932	0.199023	-0.701098	0.4455	0.2377	0.206122	-0.685875	0.538	0.2819	0.2177	-0.662141
3000	3.47712	0.5895	0.3087	0.209544	-0.678725	0.4635	0.2557	0.221731	-0.654174	0.553	0.2969	0.229284	-0.639626		Time	Time s	Mass 1	Mass 2	Mass 3	SR1	SR2	SR3	Mean SR	Sdev SR	Std Error SR
3300	3.51851	0.6105	0.3297	0.223799	-0.650143	0.4813	0.2735	0.237166	-0.624947	0.5692	0.3131	0.241795	-0.616553		0	0	0.5218	0.4848	0.6343	1	1	1	1	0	0
3600	3.5563	0.6258	0.345	0.234184	-0.630443	0.5006	0.2928	0.253902	-0.595334	0.5797	0.3236	0.249903	-0.602228		0.25	900	0.7346	0.6844	0.888	1.40782	1.41172	1.39997	1.4065	0.0059837	0.00345469
															0.5	1800	0.8461	0.7887	1.0186	1.6215	1.62686	1.60586	1.61807	0.0109076	0.00629751
				n	0.617964				0.628959				0.612203		1	3600	1.0027	0.9228	1.1777	1.92162	1.90347	1.85669	1.89393	0.0334974	0.0193398
				K	0.00149898				0.0014547				0.00171971		2.5	9000	1.3445	1.2254	1.5504	2.57666	2.52764	2.44427	2.51619	0.066933	0.0386438
															4	14400	1.6958	1.5291	1.9446	3.2499	3.15408	3.06574	3.15658	0.0921065	0.0531777
				Avg n	0.619709										6	21600	2.072	1.8988	2.3931	3.97087	3.91667	3.77282	3.88679	0.10235	0.0590919
				Avg K	0.0015578										24	86400	3.301	3.0797	3.7764	6.32618	6.35252	5.95365	6.21078	0.223072	0.128791
															30	108000	3.4679	3.2473	3.989	6.64603	6.69823	6.28882	6.54436	0.222836	0.128654
															48	172800	3.5899	3.3524	3.8937	6.87984	6.91502	6.13858	6.64448	0.438475	0.253154
30% w/w
Diffusion Coefficient Measurements Triplicates
Time	log Time	M1	water abs	wt/we	log wt/we	M2	water abs	wt/we	log wt/we	M3	water abs	wt/we	log wt/we		40% PAM
0		0.3635	0	0		0.3001	0	0		0.3628	0	0
300	2.47712	0.4442	0.0807	0.0485618	-1.31371	0.3718	0.0717	0.0519302	-1.28458	0.4458	0.083	0.0497125	-1.30353		Time	Time s	Mass 1	Mass 2	Mass 3	SR1	SR2	SR3	Mean SR	sdev SR	Std Error SR
600	2.77815	0.495	0.1315	0.0791311	-1.10165	0.414	0.1139	0.0824944	-1.08358	0.4919	0.1291	0.0773239	-1.11169		0	0	0.6683	0.6095	0.7018	1	1	1	1	0	0
900	2.95424	0.5297	0.1662	0.100012	-0.999948	0.4468	0.1467	0.10625	-0.973669	0.5246	0.1618	0.0969094	-1.01363		0.25	900	0.9426	0.8618	0.9982	1.41044	1.41395	1.42234	1.41558	0.0061146	0.00353027
1200	3.07918	0.5633	0.1998	0.120231	-0.919983	0.4785	0.1784	0.12921	-0.888704	0.56	0.1972	0.118112	-0.927706		0.5	1800	1.0494	0.9787	1.1194	1.57025	1.60574	1.59504	1.59035	0.0182048	0.0105105
1500	3.17609	0.5919	0.2284	0.137441	-0.861883	0.5068	0.2067	0.149707	-0.824759	0.5914	0.2286	0.136919	-0.863536		1	3600	1.2317	1.1412	1.2856	1.84303	1.87235	1.83186	1.84908	0.0209134	0.0120744
1800	3.25527	0.6208	0.2573	0.154832	-0.810139	0.5304	0.2303	0.166799	-0.777805	0.6208	0.258	0.154528	-0.810993		2.5	9000	1.5342	1.44	1.6203	2.29568	2.36259	2.30878	2.32235	0.0354625	0.0204743
2100	3.32222	0.6446	0.2811	0.169154	-0.771718	0.557	0.2569	0.186065	-0.730335	0.6477	0.2849	0.17064	-0.76792		4	14400	1.8721	1.7946	2.019	2.80129	2.94438	2.87689	2.87419	0.0715852	0.0413297
2400	3.38021	0.676	0.3125	0.188049	-0.725729	0.5795	0.2794	0.202361	-0.693873	0.6737	0.3109	0.186212	-0.729992		6	21600	2.3615	2.2527	2.5026	3.53359	3.69598	3.56597	3.59852	0.0859458	0.0496208
2700	3.43136	0.6898	0.3263	0.196353	-0.706962	0.5995	0.2994	0.216847	-0.663848	0.6959	0.3331	0.199509	-0.700038		24	86400	3.895	3.7105	4.113	5.82822	6.08778	5.86064	5.92555	0.141427	0.081653
3000	3.47712	0.7142	0.3507	0.211036	-0.675643	0.6192	0.3191	0.231115	-0.636173	0.7227	0.3599	0.215561	-0.666431		30	108000	4.0917	3.873	4.245	6.12255	6.35439	6.04873	6.17522	0.159491	0.0920823
3300	3.51851	0.732	0.3685	0.221748	-0.654141	0.6408	0.3407	0.246759	-0.607727	0.7453	0.3825	0.229097	-0.639981		48	172800	4.2467	4.0367	4.55	6.35448	6.62297	6.48333	6.48693	0.13428	0.0775267
3600	3.5563	0.7537	0.3902	0.234806	-0.629291	0.6591	0.359	0.260013	-0.585005	0.769	0.4062	0.243292	-0.613873
				n	0.627316				0.64761				0.639983
				K (antilog intercept)											9:1 20% PAM-PEGDA
				Avg n	0.638303										Time	Time s	Mass 1	Mass 2	Mass 3	SR1	SR2	SR3	Mean SR	sdev SR	Std Error SR
															0	0	0.1802	0.1863	0.1904	1	1	1	1	0	0
															0.25	900	0.3041	0.3089	0.324	1.68757	1.65808	1.70168	1.68244	0.0222486	0.0128453
40% w/w															0.5	1800	0.3599	0.3643	0.3805	1.99723	1.95545	1.99842	1.9837	0.0244735	0.0141298
Diffusion Coefficient Measurements Triplicates															1	3600	0.4667	0.4628	0.4782	2.5899	2.48417	2.51155	2.52854	0.0548757	0.0316825
Time	log Time	M1	water abs	wt/we	log wt/we	M2	water abs	wt/we	log wt/we	M3	water abs	wt/we	log wt/we		2.5	9000	0.6502	0.6498	0.7145	3.60821	3.48792	3.75263	3.61625	0.132535	0.076519
0		0.3723	0	0		0.4306	0	0		0.4072	0	0			4	14400	0.7843	0.7933	0.8578	4.35239	4.25819	4.50525	4.37194	0.124689	0.071989
300	2.47712	0.4732	0.1009	0.0523693	-1.28092	0.5424	0.1118	0.048478	-1.31446	0.5176	0.1104	0.0494048	-1.30623		6	21600	0.9031	0.9237	0.9748	5.01165	4.95813	5.11975	5.02984	0.0823292	0.0475328
600	2.77815	0.5247	0.1524	0.079099	-1.10183	0.5995	0.1689	0.0732374	-1.13527	0.573	0.1658	0.0741967	-1.12962		24	86400	1.2047	1.2735	1.2682	6.68535	6.83575	6.66071	6.72727	0.0947487	0.0547032
900	2.95424	0.5652	0.1929	0.100119	-0.999482	0.6411	0.2105	0.0912757	-1.03964	0.6128	0.2056	0.0920075	-1.03618		30	108000	1.2212	1.2485	1.2817	6.77691	6.70156	6.73162	6.7367	0.0379348	0.0219017
1200	3.07918	0.5986	0.2263	0.117455	-0.93013	0.6742	0.2436	0.105628	-0.97622	0.6489	0.2417	0.108163	-0.965923		48	172800	1.2192	1.257	1.2718	6.76582	6.74718	6.67962	6.73087	0.0453523	0.0261842
1500	3.17609	0.6276	0.2553	0.132506	-0.877763	0.706	0.2754	0.119417	-0.922933	0.6806	0.2734	0.122349	-0.912401
1800	3.25527	0.6549	0.2826	0.146676	-0.833642	0.7361	0.3055	0.132469	-0.877886	0.7058	0.2986	0.133626	-0.87411
2100	3.32222	0.68	0.3077	0.159703	-0.796687	0.763	0.3324	0.144133	-0.841236	0.7319	0.3247	0.145306	-0.837718
2400	3.38021	0.7044	0.3321	0.172367	-0.763545	0.7912	0.3606	0.156361	-0.805871	0.7587	0.3515	0.157299	-0.803274
2700	3.43136	0.7254	0.3531	0.183267	-0.736916	0.8148	0.3842	0.166594	-0.77834	0.7857	0.3785	0.169382	-0.771134
3000	3.47712	0.7487	0.3764	0.19536	-0.709164	0.8326	0.402	0.174313	-0.758671	0.8082	0.401	0.17945	-0.746055
3300	3.51851	0.7707	0.3984	0.206778	-0.684495	0.8548	0.4242	0.183939	-0.735326	0.8286	0.4214	0.18858	-0.724505
3600	3.5563	0.7895	0.4172	0.216536	-0.66447	0.8746	0.444	0.192524	-0.715514	0.8478	0.4406	0.197172	-0.705155
			n	0.566892					0.551636				0.553902
			K	0.00209292					0.00211862				0.00211943
				Avg n	0.557477
				Avg K	0.00211032
9:1 AM:PEGDA (2% PEGDA as x-linker)
Diffusion Coefficient Measurements Triplicates
Time	log Time	Mass 1	Water absorbed	Wt/We	log wt/we	Mass 2	Water absorbed	Wt/We	log wt/we	Mass 3	Water absorbed	Wt/We	log Wt/We
0
300	2.47712	0.2996				0.3731				0.2742
600	2.77815	0.3325	0.0329	0.0378858	-1.42152	0.4142	0.0411	0.0373331	-1.42791	0.3043	0.0301	0.0374984	-1.42599
900	2.95424	0.3684	0.0688	0.0792262	-1.10113	0.4446	0.0715	0.0649469	-1.18744	0.3326	0.0584	0.0727545	-1.13814
1200	3.07918	0.3854	0.0858	0.0988024	-1.00523	0.4704	0.0973	0.0883822	-1.05364	0.352	0.0778	0.0969229	-1.01357
1500	3.17609	0.3913	0.0917	0.105596	-0.97635	0.4819	0.1088	0.0988282	-1.00512	0.3712	0.097	0.120842	-0.917782
1800	3.25527	0.413	0.1134	0.130585	-0.884107	0.5062	0.1331	0.120901	-0.91757	0.3946	0.1204	0.149994	-0.823927
2100	3.32222	0.421	0.1214	0.139797	-0.854501	0.5269	0.1538	0.139704	-0.854792	0.4144	0.1402	0.174661	-0.757805
2400	3.38021	0.4309	0.1313	0.151198	-0.820455	0.5513	0.1782	0.161868	-0.79084	0.4207	0.1465	0.182509	-0.738716
2700	3.43136	0.4493	0.1497	0.172386	-0.763498	0.5649	0.1918	0.174221	-0.758899	0.432	0.1578	0.196587	-0.706446
3000	3.47712	0.4652	0.1656	0.190696	-0.719659	0.5779	0.2048	0.18603	-0.730418	0.4468	0.1726	0.215024	-0.667512		Calculation of Polymer Volume Fractions!
3300	3.51851	0.4752	0.1756	0.202211	-0.694195	0.5952	0.2221	0.201744	-0.695199	0.4612	0.187	0.232964	-0.632712		polymer	Mc1	Mc2	Mc3	Md1	Md2	Md3	qf1	qf2	qf3	avg qf	std error qf	v21	v22		v23	mean v2	st error v2
3600	3.5563	0.49	0.1904	0.219254	-0.659053	0.6087	0.2356	0.214007	-0.669573	0.4727	0.1985	0.24729	-0.606793		10	0.6592	0.8616	0.7275	0.0806	0.1074	0.0895	8.17866	8.02235	8.12849	8.10983	0.0460782	0.111504	0.113703		0.1122	0.112469	0.000649095
															20	0.8031	0.7632	0.8952	0.1941	0.1818	0.2165	4.13756	4.19802	4.13487	4.15682	0.020616	0.22308	0.21979		0.223229	0.222033	0.00112242
				n	0.875072					0.941154			0.997393		30	0.8058	0.7883	0.8888	0.288	0.278	0.306	2.79792	2.83561	2.90458	2.84603	0.0312276	0.333813	0.329215		0.321122	0.32805	0.00370955
				K	0.000174513					0.000101992			7.6746e-05		40	1.1479	1.02598	1.1252	0.553	0.461	0.5574	2.07577	2.22555	2.01866	2.10666	0.0616904	0.455767	0.423663		0.469327	0.449586	0.0135394
				Avg n	0.937873											0.8095	0.8585	0.8204	0.1922	0.2061	0.1967	4.21176	4.16545	4.17082	4.18268	0.0146231	0.219056	0.22155		0.221258	0.220621	0.000787356
				Avg K	0.00011775
Dimensional Variation w Time
	20% PAM Swelling			in Water	**** od' : od (t = 0) i.e. initial dimension
	Time	time s	log time	OD1	OD2	OD3	od/od'	od2/od'	od3/od'	mean od/od'	std error od	ID1	ID2	ID3	id/id'	id2/id'	id3/id'	mean id/id'	std error id/id'	H1	H2	H3	h1/h'	h2/h'	h3/h'	mean h/h'	std error h/h'
	0	0		8.729	8.456	9.124	1	1	1	1	0	3.551	2.75	2.516	1	1	1	1	0	7.2	6.409	6.676	1	1	1	1	0
	0.25	900	2.95424	9.782	10.317	11.019	1.12063	1.22008	1.20769	1.1828	0.0312899	1.413	1.18	1.044	0.397916	0.429091	0.414944	0.413984	0.00901221	8.876	8.402	9.136	1.23278	1.31097	1.36848	1.30408	0.0393263
	0.5	1800	3.25527	9.825	10.584	10.532	1.12556	1.25166	1.15432	1.17718	0.0381533	1.394	1.043	0.595	0.392565	0.379273	0.236486	0.336108	0.0499585	7.384	8.82	9.749	1.02556	1.37619	1.46031	1.28735	0.133131
	1	3600	3.5563	10.13	11.137	10.694	1.1605	1.31705	1.17207	1.21654	0.0503664	0.606	0.735	0.552	0.170656	0.267273	0.219396	0.219108	0.0278912	7.594	9.002	10.455	1.05472	1.40459	1.56606	1.34179	0.150912
	2.5	9000	3.95424	14.4	12.774	13.396	1.64967	1.51064	1.46822	1.54284	0.0548009	2.677	2.216	2.576	0.753872	0.805818	1.02385	0.861179	0.0827049	12.471	9.982	10.546	1.73208	1.5575	1.57969	1.62309	0.054872
	4	14400	4.15836	14.636	15.301	15.437	1.67671	1.80948	1.69191	1.72604	0.0419547	3.93	3.42	3.811	1.10673	1.24364	1.51471	1.28836	0.119876	12.924	11.049	9.772	1.795	1.72398	1.46375	1.66091	0.100689
	6	21600	4.33445	16.329	15.84	16.146	1.87066	1.87323	1.76962	1.83784	0.0341164	4.997	4.45	3.871	1.40721	1.61818	1.53855	1.52131	0.0615094	11.984	10.136	12.574	1.66444	1.58153	1.88346	1.70981	0.090065
	24	86400	4.93651	18.87	18.731	19.434	2.16176	2.21511	2.12999	2.16895	0.0248358	5.278	6.9728	7.865	1.48634	2.53556	3.12599	2.38263	0.479463	16.599	14.13	14.146	2.30542	2.20471	2.11893	2.20969	0.0538905
	30	108000	5.03342	19.191	18.617	19.148	2.19853	2.20163	2.09864	2.16627	0.0338258	7.01	7.561	6.984	1.97409	2.74945	2.77583	2.49979	0.262961	14.746	13.905	14.138	2.04806	2.16961	2.11774	2.1118	0.0352137
	48	172800	5.23754	18.914	18.781	18.196	2.1668	2.22103	1.9943	2.12738	0.0683541	7.415	7.168	6.195	2.08814	2.60655	2.46224	2.38564	0.154473	16.108	13.757	14.488	2.23722	2.14651	2.17016	2.18463	0.0271668
	Swelling Ratios
	9:1 - PAM:PEGDA Swelling			in Water
	Time	time s	log time	OD1	OD2	OD3	od/od'	od2/od'	od3/od'	mean od/od'	std error	ID1	ID 2	ID3	id/id'	id2/id'	id3/id'	mean id/id'	std error id	H1	H2	H3	h1/h'	h2/h'	h3/h'	mean h/h'	stdev h/h'	std error h/h'
	0	0		8.728	8.496	9.058	1	1	1	1	0	3.264	3.598	3.233	1	1	1	1	0	3.447	4	6.536	1	1	1	1	0	0
	0.25	900	2.95424	10.038	10.385	10.212	1.15009	1.22234	1.1274	1.16661	0.028624	1.7625	2.029	1.88	0.539982	0.563924	0.581503	0.561803	0.0120331	4.877	5.622	8.812	1.41485	1.4055	1.34823	1.38953	0.0360722	0.0208269
	0.5	1800	3.25527	10.341	10.741	11.11	1.18481	1.26424	1.22654	1.2252	0.0229406	1.4688	1.622	1.471	0.45	0.450806	0.454995	0.451934	0.00154837	6.348	6.08	8.333	1.8416	1.52	1.27494	1.54551	0.284192	0.164083
	1	3600	3.5563	11.531	12.55	11.424	1.32115	1.47717	1.26121	1.35317	0.0643657	1.9257	1.841	2.166	0.589982	0.511673	0.669966	0.59054	0.0456961	6.0667	6.538	9.81	1.75999	1.6345	1.50092	1.6318	0.129559	0.0748032
	2.5	9000	3.95424	15.374	13.498	13.109	1.76146	1.58875	1.44723	1.59914	0.0908588	4.994	4.533	3.986	1.53002	1.25987	1.23291	1.34093	0.094865	7.1	6.939	8.962	2.05976	1.73475	1.37118	1.7219	0.344473	0.198888
	4	14400	4.15836	15.947	15.644	14.079	1.82711	1.84134	1.55432	1.74092	0.0933924	4.778	5.365	4.781	1.46385	1.49111	1.47881	1.47792	0.00788132	7.411	7.165	9.443	2.14999	1.79125	1.44477	1.79533	0.352627	0.203595
	6	21600	4.33445	16.067	15.261	14.384	1.84086	1.79626	1.58799	1.7417	0.0779271	5.286	5.418	5.172	1.61949	1.50584	1.59975	1.57502	0.03506	8.032	7.868	9.884	2.33014	1.967	1.51224	1.93646	0.409805	0.236608
	24	86400	4.93651	17.864	16.297	16.669	2.04675	1.9182	1.84025	1.93506	0.0602035	7.103	7.69	6.941	2.17616	2.1373	2.14692	2.15346	0.0116863	7.307	7.863	11.785	2.11981	1.96575	1.80309	1.96288	0.158381	0.0914442
	30	108000	5.03342	17.731	17.133	17.254	2.03151	2.0166	1.90484	1.98431	0.0399713	6.952	7.728	6.905	2.1299	2.14786	2.13579	2.13785	0.00528559	7.525	8.554	13.66	2.18306	2.1385	2.08996	2.13717	0.0465614	0.026883
	48	172800	5.23754	18.055	17.566	17.753	2.06863	2.06756	1.95992	2.03204	0.0360582	6.48	7.7357	7.414	1.98529	2.15	2.29323	2.14284	0.0889644	7.323	7.842	12.05	2.12446	1.9605	1.84364	1.9762	0.141067	0.0814474
						OD/OD' - PAM v PEGDA		P value for 48h data, N = 30		0.119058						ID/ID' - PAM v PEGDA		P value for 48h data, N = 30		0.45766
								P value for 6h data, N = 21		0.317807								P value for 6h data, N = 21		0.000389582
APPENDIX :
1) 6 hour diffusion data triplicates
9:1 PAM:PEGDA 6 hour data
Time (s)	log (Time)	Mass 1	Water absorbed g	Wt/We	log Wt/We	Mass 2	Water absorbed	Wt/We	log Wt/We	Mass 3	Water absorbed	Wt/We	logWt/We
0		0.2996				0.3731				0.2742	0
1800	3.25527	0.413	0.1134	0.130585	-0.884107	0.5062	0.1331	0.120901	-0.91757	0.3946	0.1204	0.149994	-0.823927
3600	3.5563	0.49	0.1904	0.219254	-0.659053	0.6087	0.2356	0.214007	-0.669573	0.4727	0.1985	0.24729	-0.606793
5400	3.73239	0.5431	0.2435	0.280401	-0.552221	0.6742	0.3011	0.273503	-0.563037	0.5304	0.2562	0.319173	-0.495974
7200	3.85733	0.6202	0.3206	0.369185	-0.432756	0.7406	0.3675	0.333818	-0.476491	0.5925	0.3183	0.396537	-0.401717
9000	3.95424	0.6845	0.3849	0.443229	-0.353372	0.8222	0.4491	0.407939	-0.389405	0.6665	0.3923	0.488726	-0.310935
10800	4.03342	0.7327	0.4331	0.498733	-0.302132	0.9024	0.5293	0.480788	-0.318046	0.7165	0.4423	0.551015	-0.258836
12600	4.10037	0.7824	0.4828	0.555965	-0.254953	0.9504	0.5773	0.524389	-0.280346	0.7586	0.4844	0.603463	-0.219349
14400	4.15836	0.8228	0.5232	0.602487	-0.220052	1.0187	0.6456	0.586429	-0.231784	0.7891	0.5149	0.64146	-0.19283
16200	4.20952	0.8631	0.5635	0.648895	-0.187826	1.076	0.7029	0.638478	-0.194854	0.8245	0.5503	0.685561	-0.163954
18000	4.25527	0.8939	0.5943	0.684362	-0.164714	1.1209	0.7478	0.679262	-0.167962	0.8527	0.5785	0.720693	-0.14225
19800	4.29667	0.9278	0.6282	0.723399	-0.140622	1.1501	0.777	0.705786	-0.151327	0.8781	0.6039	0.752336	-0.123588
21600	4.33445	0.9523	0.6527	0.751612	-0.124006	1.1751	0.802	0.728495	-0.137574	0.9086	0.6344	0.790333	-0.10219
86400	4.93651	1.168	0.8684	1	0	1.474	1.1009	1	0	1.0769	0.8027	1	0
				n	0.753297					0.74285			0.734246
				avg n	0.743464
10% PAM 6 hour data
Time (s)	log (Time)	M1	Water abs	Wt/We	log Wt/We	M2	Water abs	Wt/We	log wt/we	M3	water abs	Wt/We	log wt/we
0		0.157	0	0		0.156	0	0		0.123	0	0
1800	3.25527	0.3042	0.1472	0.124968	-0.903201	0.301	0.145	0.150228	-0.823249	0.2483	0.1253	0.132832	-0.876699
3600	3.5563	0.4008	0.2438	0.206979	-0.684075	0.3952	0.2392	0.247824	-0.605856	0.3352	0.2122	0.224955	-0.647904
5400	3.73239	0.4816	0.3246	0.275575	-0.55976	0.4717	0.3157	0.327082	-0.485343	0.4018	0.2788	0.295558	-0.529357
7200	3.85733	0.5575	0.4005	0.340012	-0.468506	0.5313	0.3753	0.388831	-0.410239	0.4655	0.3425	0.363087	-0.439989
9000	3.95424	0.6206	0.4636	0.393582	-0.404965	0.59	0.434	0.449648	-0.347128	0.5092	0.3862	0.409414	-0.387838
10800	4.03342	0.677	0.52	0.441464	-0.355105	0.645	0.489	0.506631	-0.295308	0.5541	0.4311	0.457013	-0.340072
12600	4.10037	0.7262	0.5692	0.483233	-0.315844	0.6936	0.5376	0.556983	-0.254158	0.5923	0.4693	0.497509	-0.303199
14400	4.15836	0.7696	0.6126	0.520078	-0.283931	0.7366	0.5806	0.601533	-0.22074	0.6264	0.5034	0.533658	-0.272737
16200	4.20952	0.8072	0.6502	0.551999	-0.258061	0.7781	0.6221	0.64453	-0.190757	0.6631	0.5401	0.572564	-0.242176
18000	4.25527	0.849	0.692	0.587486	-0.231002	0.8146	0.6586	0.682346	-0.165996	0.6887	0.5657	0.599703	-0.222064
19800	4.29667	0.8883	0.7313	0.620851	-0.207013	0.8575	0.7015	0.726792	-0.13859	0.721	0.598	0.633945	-0.197949
21600	4.33445	0.9193	0.7623	0.647169	-0.188983	0.8943	0.7383	0.764919	-0.116384	0.7456	0.6226	0.660023	-0.180441
86400	4.93651	1.3349	1.1779	1	0	1.1212	0.9652	1	0	1.0663	0.9433	1	0
				n	0.646596					0.644043			0.607214
				Avg n	0.632618
20% PAM 6 hour data
Time (s)	log (Time)	M1	Water abs	Wt/we	log wt/we	M2	Water abs	wt/we	log wt/we	M3	water abs	wt/we	log wt/we
0		0.2808	0	0		0.2078	0	0		0.2561	0	0
1800	3.25527	0.5087	0.2279	0.154697	-0.810517	0.3965	0.1887	0.163632	-0.786133	0.4791	0.223	0.172214	-0.763931
3600	3.5563	0.6258	0.345	0.234184	-0.630443	0.5006	0.2928	0.253902	-0.595334	0.5797	0.3236	0.249903	-0.602228
5400	3.73239	0.7016	0.4208	0.285637	-0.544186	0.5637	0.3559	0.308619	-0.510577	0.6505	0.3944	0.30458	-0.516299
7200	3.85733	0.7813	0.5005	0.339737	-0.468858	0.6304	0.4226	0.366459	-0.435975	0.7275	0.4714	0.364044	-0.438847
9000	3.95424	0.8744	0.5936	0.402932	-0.394768	0.6979	0.4901	0.424991	-0.37162	0.8038	0.5477	0.422967	-0.373693
10800	4.03342	0.9524	0.6716	0.455878	-0.341151	0.7565	0.5487	0.475806	-0.32257	0.884	0.6279	0.484902	-0.314346
12600	4.10037	1.0276	0.7468	0.506924	-0.295057	0.8147	0.6069	0.526275	-0.278787	0.9369	0.6808	0.525755	-0.279217
14400	4.15836	1.0727	0.7919	0.537537	-0.269591	0.8619	0.6541	0.567204	-0.24626	0.9872	0.7311	0.5646	-0.248259
16200	4.20952	1.1317	0.8509	0.577586	-0.238383	0.9106	0.7028	0.609435	-0.215073	1.0362	0.7801	0.60244	-0.220086
18000	4.25527	1.1538	0.873	0.592588	-0.227247	0.927	0.7192	0.623656	-0.205055	1.059	0.8029	0.620048	-0.207575
19800	4.29667	1.1918	0.911	0.618382	-0.208743	0.965	0.7572	0.656608	-0.182694	1.0731	0.817	0.630937	-0.200014
21600	4.33445	1.2313	0.9505	0.645194	-0.19031	0.995	0.7872	0.682622	-0.16582	1.1059	0.8498	0.656267	-0.18292
86400	4.93651	1.754	1.4732	1	0	1.361	1.1532	1	0	1.551	1.2949	1	0
				n	0.609566				0.595167				0.604063
				Avg n	0.602932
				Avg K	1
30% PAM 6 hour data
Time (s)	log (Time)	M1	water abs	wt/we	log wt/we	M2	water abs	wt/we	log wt/we	M3	water abs	wt/we	log wt/we
0		0.3635	0	0		0.3001	0	0		0.3628	0	0
1800	3.25527	0.6208	0.2573	0.154832	-0.810139	0.5304	0.2303	0.166799	-0.777805	0.6208	0.258	0.154528	-0.810993
3600	3.5563	0.7537	0.3902	0.234806	-0.629291	0.6591	0.359	0.260013	-0.585005	0.769	0.4062	0.243292	-0.613873
5400	3.73239	0.8278	0.4643	0.279396	-0.55378	0.7284	0.4283	0.310205	-0.508351	0.8408	0.478	0.286296	-0.543185
7200	3.85733	0.8979	0.5344	0.321579	-0.492712	0.8043	0.5042	0.365177	-0.437496	0.9134	0.5506	0.32978	-0.481776
9000	3.95424	0.9786	0.6151	0.370141	-0.431633	0.883	0.5829	0.422177	-0.374505	1.016	0.6532	0.391231	-0.407566
10800	4.03342	1.0368	0.6733	0.405163	-0.39237	0.9455	0.6454	0.467444	-0.33027	1.1022	0.7394	0.442861	-0.353733
12600	4.10037	1.1158	0.7523	0.452702	-0.344188	1.0142	0.7141	0.517201	-0.28634	1.1865	0.8237	0.493352	-0.306843
14400	4.15836	1.1884	0.8249	0.496389	-0.304177	1.0721	0.772	0.559137	-0.252482	1.2523	0.8895	0.532762	-0.273466
16200	4.20952	1.2532	0.8897	0.535383	-0.271335	1.1275	0.8274	0.599261	-0.222384	1.3216	0.9588	0.574269	-0.240884
18000	4.25527	1.3107	0.9472	0.569984	-0.244137	1.1689	0.8688	0.629246	-0.20118	1.3841	1.0213	0.611703	-0.213459
19800	4.29667	1.368	1.0045	0.604465	-0.218629	1.212	0.9119	0.660462	-0.180152	1.4357	1.0729	0.642609	-0.192053
21600	4.33445	1.4177	1.0542	0.634372	-0.197656	1.249	0.9489	0.68726	-0.162879	1.483	1.1202	0.670939	-0.173317
86400	4.93651	2.0253	1.6618	1	0	1.6808	1.3807	1	0	2.0324	1.6696	1	0
				n	0.569713				0.568441			0.593345
				Avg n	0.577166
40% PAM 6 hour data
Time (s)	log (Time)	M1	Water abs	wt/we	log wt/we	M2	water abs	wt/we	log wt/we	M3	water abs	wt/we	log wt/we
0		0.3723	0	0		0.4306	0	0		0.4072	0	0
1800	3.25527	0.6549	0.2826	0.146676	-0.833642	0.7361	0.3055	0.132469	-0.877886	0.7058	0.2986	0.133626	-0.87411
3600	3.5563	0.7895	0.4172	0.216536	-0.66447	0.8746	0.444	0.192524	-0.715514	0.8478	0.4406	0.197172	-0.705155
5400	3.73239	0.8772	0.5049	0.262054	-0.581609	0.9647	0.5341	0.231593	-0.635274	0.9361	0.5289	0.236687	-0.625826
7200	3.85733	0.9641	0.5918	0.307157	-0.512639	1.046	0.6154	0.266846	-0.573739	1.02	0.6128	0.274233	-0.561881
9000	3.95424	1.0683	0.696	0.361239	-0.442205	1.162	0.7314	0.317145	-0.498742	1.1319	0.7247	0.324309	-0.489042
10800	4.03342	1.1646	0.7923	0.411221	-0.385924	1.279	0.8484	0.367878	-0.434296	1.248	0.8408	0.376264	-0.424507
12600	4.10037	1.2717	0.8994	0.466809	-0.330861	1.3938	0.9632	0.417657	-0.37918	1.3528	0.9456	0.423163	-0.373492
14400	4.15836	1.3496	0.9773	0.50724	-0.294786	1.4908	1.0602	0.459717	-0.337509	1.446	1.0388	0.464871	-0.332668
16200	4.20952	1.4328	1.0605	0.550423	-0.259303	1.5967	1.1661	0.505637	-0.296161	1.5372	1.13	0.505683	-0.296121
18000	4.25527	1.5126	1.1403	0.591841	-0.227795	1.6893	1.2587	0.54579	-0.262975	1.6221	1.2149	0.543677	-0.264659
19800	4.29667	1.5455	1.1732	0.608917	-0.215442	1.7994	1.3688	0.59353	-0.226557	1.7002	1.293	0.578627	-0.237601
21600	4.33445	1.6159	1.2436	0.645456	-0.190133	1.8624	1.4318	0.620848	-0.207015	1.7728	1.3656	0.611116	-0.213876
86400	4.93651	2.299	1.9267	1	0	2.7368	2.3062	1	0	2.6418	2.2346	1	0
2) 20% PAM Linear Swelling Coefficient in PBS: Triplicates
Time	time s	log time	OD 1	OD 2	OD3	od1/od'	od2/od'	od3/od'	mean od/od'	std error od	ID1	ID2	ID3	id1/id'	id2/id'	id3/id'	avg id/id'	std error id	H1	H2	H3	h1/h'	h2/h'	h3/h'	mean h/h'	std error h/h'
0	0		8.611	8.196	9.352	1	1	1	1	0	3.346	3.378	2.334	1	1	1	1	0	7.826	6.235	6.498	1	1	1	1	0
0.25	900	2.95424	10.055	10.002	10.066	1.16769	1.22035	1.07635	1.1548	0.0420675	1.365	1.72	1.366	0.40795	0.509177	0.585261	0.500796	0.0513567	9.795	7.421	8.294	1.2516	1.19022	1.27639	1.2394	0.0256133
0.5	1800	3.25527	11.032	10.323	10.271	1.28115	1.25952	1.09827	1.21298	0.0576946	1.131	1.128	1.159	0.338016	0.333925	0.496572	0.389504	0.053547	10.731	7.67	9.024	1.3712	1.23015	1.38873	1.33003	0.0501941
1	3600	3.5563	11.285	11.301	11.457	1.31053	1.37884	1.22509	1.30482	0.0444779	0.868	1.141	0.774	0.259414	0.337774	0.33162	0.309603	0.025157	11.206	9.337	9.316	1.43189	1.49751	1.43367	1.45436	0.0215832
2.5	9000	3.95424	15.454	13.194	12.844	1.79468	1.60981	1.3734	1.59263	0.121918	2.072	2.604	2.384	0.619247	0.77087	1.02142	0.803847	0.117263	12.935	8	10.33	1.65282	1.28308	1.58972	1.50854	0.114193
4	14400	4.15836	15.561	14.841	15.862	1.80711	1.81076	1.69611	1.77133	0.0376236	3.987	3.911	3.433	1.19157	1.15779	1.47087	1.27341	0.0992095	12.286	8.708	10.163	1.5699	1.39663	1.56402	1.51018	0.0568005
6	21600	4.33445	17.132	16.054	15.463	1.98955	1.95876	1.65344	1.86725	0.107273	5.318	5.071	4.679	1.58936	1.50118	2.00471	1.69842	0.155248	14.363	9.981	12.17	1.83529	1.6008	1.87288	1.76966	0.0851233
24	86400	4.93651	20.288	20.388	19.687	2.35606	2.48755	2.10511	2.31624	0.112183	6.069	5.924	6.399	1.81381	1.7537	2.74165	2.10305	0.319768	17.193	13.238	12.697	2.19691	2.12318	1.95399	2.09136	0.0719076
30	108000	5.03342	21.346	19.208	19.181	2.47892	2.34358	2.05101	2.29117	0.126278	9.296	6.974	8.845	2.77824	2.06454	3.78963	2.87747	0.500458	16.94	13.384	13.499	2.16458	2.14659	2.07741	2.12953	0.0265714
48	172800	5.23754	19.916	19.358	18.794	2.31286	2.36188	2.00962	2.22812	0.110162	7.628	7.944	7.277	2.27974	2.35169	3.11782	2.58308	0.268176	16.675	12.24	14.111	2.13072	1.96311	2.17159	2.08847	0.0637819
3) 1 hour dimensional variation wrt PEGDA content - (need replicates)
20% Total Polymer Content
	90AM 10PEGDA			80AM 20PEGDA			70AM 30PEGDA
Time (h)	OD	ID	H	OD	ID	H	OD	ID	H
0	8.728	3.264	3.447	8.835	3.273	4.309	9.181	2.932	4.068
0.25	10.038	1.294	4.877	10.19	1.933	5.263	9.551	1.566	5.984
0.5	10.341	0.542	6.348	10.485	1.659	6.01	10.059	0.62	5.359
1	11.531	0.856	6.817	12.238	2.893	6.549	11.095	1.35	5.824

## Sheet: validation
SR measurement - Hypothesis Testing								Ho = There is no statistically significant difference in the data set
								H1 = There is atleast one statistically significant difference in the data set
		10% PAM	20% PAM	30% PAM	40% PAM	pegda		Anova: Two-Factor Without Replication
		1	1	1	1	1
		1.33442	1.25445	1.40782	1.41044	1.68757		SUMMARY	Count	Sum	Average	Variance
		1.6607	1.49164	1.6215	1.57025	1.99723		1	4	4	1	0
		2.33116	2.06692	1.92162	1.84303	2.5899		1.33442	4	5.76029	1.44007	0.0325426
		2.76322	2.44253	2.57666	2.29568	3.60821		1.6607	4	6.68062	1.67015	0.0503973
		4.93328	4.30113	3.2499	2.80129	4.35239		2.33116	4	8.42147	2.10537	0.112944
		5.49634	4.87048	3.97087	3.53359	5.01165		2.76322	4	10.9231	2.73077	0.35535
		9.00976	8.60901	6.32618	5.82822	6.68535		4.93328	4	14.7047	3.67618	0.598324
		9.14646	8.68861	6.64603	6.12255	6.77691		5.49634	4	17.3866	4.34665	0.5063
		9.35801	9.05828	6.87984	6.35448	6.76582		9.00976	4	27.4488	6.86219	1.47969
		1	1	1	1	1		9.14646	4	28.2341	7.05853	1.2609
		1.58036	1.65919	1.41172	1.41395	1.65808		9.35801	4	29.0584	7.26461	1.48081
		1.97895	1.93837	1.62686	1.60574	1.95545		1	4	4	1	0
		2.52487	2.31525	1.90347	1.87235	2.48417		1.58036	4	6.14293	1.53573	0.0201406
		3.81378	3.49219	2.52764	2.36259	3.48792		1.97895	4	7.12642	1.7816	0.0365571
		4.87436	4.38767	3.15408	2.94438	4.25819		2.52487	4	8.57524	2.14381	0.0922292
		5.73406	5.17467	3.91667	3.69598	4.95813		3.81378	4	11.8703	2.96759	0.36851
		8.79911	7.89435	6.35252	6.08778	6.83575		4.87436	4	14.7443	3.68608	0.550892
		9.10714	8.17949	6.69823	6.35439	6.70156		5.73406	4	17.7454	4.43636	0.545195
		9.10204	8.26754	6.91502	6.62297	6.74718		8.79911	4	27.1704	6.7926	0.635387
		1	1	1	1	1		9.10714	4	27.9337	6.98342	0.662352
		1.59891	1.60384	1.39997	1.42234	1.70168		9.10204	4	28.5527	7.13818	0.581191
		1.89875	1.88829	1.60586	1.59504	1.99842		1	4	4	1	0
		2.44938	2.3382	1.85669	1.83186	2.51155		1.59891	4	6.12783	1.53196	0.0211365
		3.88318	3.50403	2.44427	2.30878	3.75263		1.89875	4	7.08762	1.77191	0.0412357
		4.88551	4.64607	3.06574	2.87689	4.50525		2.44938	4	8.5383	2.13458	0.117477
		5.64798	5.65605	3.77282	3.56597	5.11975		3.88318	4	12.0097	3.00243	0.535698
		8.65654	8.7524	5.95365	5.86064	6.66071		4.88551	4	15.0939	3.77349	0.867222
		8.85748	8.68407	6.28882	6.04873	6.73162		5.64798	4	18.1146	4.52865	1.03948
		9.04283	10.6787	6.13858	6.48333	6.67962		8.65654	4	27.2274	6.80685	1.80992
To check for normality of data:	skew	0.347122	0.4971	0.513296	0.567214	0.0682015		8.85748	4	27.7532	6.93831	1.43453
	sig level	0.894427	0.894427	0.894427	0.894427	0.894427		9.04283	4	29.9802	7.49506	4.5547
		Pairwise T-Tests						0.2	30	136.843	4.56145	9.58268
		Comparison	P Value					0.3	30	104.633	3.48777	4.62444
		10 v 20	0.0126532					0.4	30	99.7133	3.32378	4.18538
		20 v 30	7.66628e-06					pegda	30	121.223	4.04076	4.58836
		30 v 40	9.8369e-05
		40 v pegda	2.62968e-08
		30 v pegda	3.92092e-07					ANOVA
		20 v pegda	0.0171422					Source of Variation	SS	df	MS	F	P-value	F crit
		10 v pegda	0.0007453					Rows	635.59	29	21.9169	61.7984	2.10313e-46	1.59782
								Columns	28.5187	3	9.50622	26.8044	2.26779e-12	2.7094
								Error	30.8547	87	0.354651
								Total	694.964	119
							Ho = There is no statistically significant difference in the data set
							H1 = There is atleast one statistically significant difference in the data set
diffusion parameters - wt/we							Anova: Two-Factor Without Replication
	0.1	0.2	0.3	0.4			SUMMARY	Count	Sum	Average	Variance
	0	0	0	0			0	3	0	0	0
	0.026318	0.0513847	0.0485618	0.0523693			0.026318	3	0.152316	0.050772	3.90596e-06
	0.0505136	0.0780614	0.0791311	0.079099			0.0505136	3	0.236291	0.0787638	3.70322e-07
	0.0736905	0.0980858	0.100012	0.100119			0.0736905	3	0.298217	0.0994057	1.30956e-06
	0.0943204	0.118382	0.120231	0.117455			0.0943204	3	0.356068	0.118689	1.99793e-06
	0.113083	0.138881	0.137441	0.132506			0.113083	3	0.408829	0.136276	1.1178e-05
	0.124968	0.154697	0.154832	0.146676			0.124968	3	0.456205	0.152068	2.18153e-05
	0.140334	0.169495	0.169154	0.159703			0.140334	3	0.498352	0.166117	3.08858e-05
	0.155022	0.18789	0.188049	0.172367			0.155022	3	0.548307	0.182769	8.11517e-05
	0.165464	0.199023	0.196353	0.183267			0.165464	3	0.578643	0.192881	7.1105e-05
	0.179047	0.209544	0.211036	0.19536			0.179047	3	0.61594	0.205313	7.48594e-05
	0.18966	0.223799	0.221748	0.206778			0.18966	3	0.652324	0.217441	8.63273e-05
	0.206979	0.234184	0.234806	0.216536			0.206979	3	0.685526	0.228509	0.000107603
	0	0	0	0			0	3	0	0	0
	0.0359511	0.0522026	0.0519302	0.048478			0.0359511	3	0.152611	0.0508703	4.31065e-06
	0.0714878	0.0817725	0.0824944	0.0732374			0.0714878	3	0.237504	0.0791681	2.65103e-05
	0.100186	0.104405	0.10625	0.0912757			0.100186	3	0.301931	0.100644	6.66718e-05
	0.118835	0.125997	0.12921	0.105628			0.118835	3	0.360835	0.120278	0.00016355
	0.138831	0.146896	0.149707	0.119417			0.138831	3	0.416019	0.138673	0.000280069
	0.150228	0.163632	0.166799	0.132469			0.150228	3	0.4629	0.1543	0.000359954
	0.167323	0.180194	0.186065	0.144133			0.167323	3	0.510392	0.170131	0.000515524
	0.184418	0.191988	0.202361	0.156361			0.184418	3	0.55071	0.18357	0.000582142
	0.201409	0.206122	0.216847	0.166594			0.201409	3	0.589563	0.196521	0.000700455
	0.215914	0.221731	0.231115	0.174313			0.215914	3	0.627158	0.209053	0.000927165
	0.227103	0.237166	0.246759	0.183939			0.227103	3	0.667864	0.222621	0.00114525
	0.247824	0.253902	0.260013	0.192524			0.247824	3	0.70644	0.23548	0.00139321
	0	0	0	0			0	3	0	0	0
	0.0263967	0.0547533	0.0497125	0.0494048			0.0263967	3	0.153871	0.0512902	9.0183e-06
	0.0558677	0.0876516	0.0773239	0.0741967			0.0558677	3	0.239172	0.0797241	4.95787e-05
	0.078554	0.110047	0.0969094	0.0920075			0.078554	3	0.298964	0.0996547	8.7009e-05
	0.0972119	0.133833	0.118112	0.108163			0.0972119	3	0.360107	0.120036	0.000167515
	0.11534	0.155765	0.136919	0.122349			0.11534	3	0.415032	0.138344	0.000280687
	0.132832	0.172214	0.154528	0.133626			0.132832	3	0.460368	0.153456	0.000373128
	0.150429	0.188045	0.17064	0.145306			0.150429	3	0.503991	0.167997	0.00046191
	0.167285	0.202332	0.186212	0.157299			0.167285	3	0.545843	0.181948	0.000520641
	0.18043	0.2177	0.199509	0.169382			0.18043	3	0.586591	0.19553	0.000595546
	0.19294	0.229284	0.215561	0.17945			0.19294	3	0.624295	0.208098	0.000662612
	0.205237	0.241795	0.229097	0.18858			0.205237	3	0.659471	0.219824	0.000772455
	0.224955	0.249903	0.243292	0.197172			0.224955	3	0.690367	0.230122	0.000825235
skew	-0.327145	-0.566851	-0.494669	-0.661955
sig level	0.784465	0.784465	0.784465	0.784465			0.2	39	5.87276	0.150584	0.00530958
							0.3	39	5.76872	0.147916	0.00532655
Pairwise t-tests							0.4	39	4.96754	0.127373	0.00345183
10 v 20	6.50184e-13
20 v 30	0.0583628
30 v 40	8.27516e-08						ANOVA
							Source of Variation	SS	df	MS	F	P-value	F crit
							Rows	0.524999	38	0.0138158	101.518	1.1143e-51	1.56196
							Columns	0.0125823	2	0.00629117	46.2274	7.32069e-14	3.11698
							Error	0.010343	76	0.000136092
							Total	0.547924	116
